# Supplementary material for: Metabolic activities and molecular investigations of the ameliorative impact of some growth biostimulators on chilling-stressed coriander (Coriandrum sativum L.) plant
Source: BMC Plant Biol. 2021 Aug 7;21:361. doi: 10.1186/s12870-021-03021-6 (PMC8349021; doi:10.1186/s12870-021-03021-6)
Supplement: Supplementary file 2 — Additional file 2. [file 12870_2021_3021_MOESM2_ESM.xlsx]

## Sheet: Raw data at vegetative stage
	Raw data set at the vegetative stafe
	F.wt of shoot				Mean				Treatment( Vegetative stage)	Sh. lenght (cm)	No.of leaves/ plants	No. of branches/plant	Leaves area/plant(cm)2	F. wt of shoot (g)	D. wt of shoot (g)	Root length(Cm)	F.wt of root (g)	D. wt of root (g)
	control	0.191	0.235	0.165	0.197				Control	7.73e	5.00d	3.00bc	13.82e	0.19e	0.042d	5.80c	0.027ef	0.004de
	chilling	0.131	0.141	0.123	0.131667				Chilling	5.43f	3.33d	2.33 c	4.76f	0.14e	0.020e	3.53e	0.013g	0.002f
	silicate	0.574	0.437	0.586	0.532333				silicate	11.83b	12.00a	4.00ab	36.30b	0.52c	0.080 b	6.40bc	0.038c	0.009ab
	humic	0.581	0.592	0.601	0.591333				Humic	13.47a	12.67a	5.00a	43.92a	0.58 b	0.074c	6.43bc	0.036d	0.010a
	radiation	0.666	0.769	0.837	0.757333				Radiation	12.30b	11.67ab	4.00ab	40.82a	0.80a	0.152a	7.27a	0.044b	0.017 bc
	chilling+silicate	0.291	0.311	0.294	0.298667				Chilling+silicate	9.67cd	8.67c	3.33 bc	22.89d	0.30d	0.047d	5.87c	0.025f	0.007c
	chilling+humic	0.22	0.309	0.266	0.265				Chilling+humic	9.07d	10.33 abc	4.00ab	27.86c	0.27d	0.043d	4.77d	0.027e	0.006cd
	chilling+radiation	0.54	0.428	0.481	0.483				Chilling+radiation	10.17c	9.00bc	3.67abc	22.78d	0.48c	0.074c	6.83ab	0.071a	0.007c
									LSD at 0.05	1.008	2.689	1.598	4.236	0.0554	0.0053	0.7326	0.002	0.002
	shoot length				Mean
	control	7.9	7.5	7.8	7.73333
	silicate	12.2	11.5	11.8	11.8333
	humic	14.5	12.4	13.5	13.4667
	radiation	12.9	12.2	11.8	12.3
	chilling	5.5	5.2	5.6	5.43333
	chilling+silicate	9.2	9.8	10	9.66667
	chilling+humic	9	9.5	8.7	9.06667
	chilling+radiation	10	11	9.5	10.1667
	No. of leaves				Mean
	control	6	4	5	5
	silicate	12	13	11	12
	humic	11	13	14	12.6667
	radiation	13	10	12	11.6667
	chilling	2	3	5	3.33333
	chilling+silicate	11	8	7	8.66667
	chilling+humic	9	12	10	10.3333
	chilling+radiation	10	9	8	9
	No of banches				Mean
	control	4	2	3	3
	silicate	4	5	3	4
	humic	5	6	4	5
	radiation	5	3	4	4
	chilling	2	2	3	2.33333
	chilling+silicate	3	3	4	3.33333
	chilling+humic	4	5	3	4
	chilling+radiation	3	4	4	3.66667
	leaves area				Mean
	control	12.416	13.6339	15.4078	13.8192
	silicate	39.3385	36.9845	32.865	36.396
	humic	43.5813	45.7419	42.4209	43.9147
	radiation	39.9516	40.7929	41.7294	40.8246
	chilling	3.49226	6.5433	4.259	4.76485
	chilling+silicate	18.1774	25.8481	24.6505	22.892
	chilling+humic	27.0624	28.3546	28.1708	27.8626
	chilling+radiation	25.371	20.1815	22.776	22.7762
	F.wt of shoot				Mean
	control	0.196	0.215	0.165	0.192
	silicate	0.574	0.487	0.506	0.522333
	humic	0.581	0.592	0.579	0.584
	radiation	0.786	0.769	0.837	0.797333
	chilling	0.131	0.141	0.143	0.138333
	chilling+silicate	0.291	0.311	0.294	0.298667
	chilling+humic	0.22	0.309	0.266	0.265
	chilling+radiation	0.54	0.428	0.481	0.483
	D.wt of shoot				Mean
	control	0.0393	0.0405	0.0462	0.042
	silicate	0.0794	0.0711	0.0907	0.0804
	humic	0.089	0.075	0.0587	0.0742333
	radiation	0.116	0.184	0.157	0.152333
	chilling	0.0192	0.0201	0.022	0.0204333
	chilling+silicate	0.04	0.052	0.05	0.0473333
	chilling+humic	0.0365	0.0501	0.043	0.0432
	chilling+radiation	0.0861	0.0651	0.07	0.0737333
	Root length				Mean
	control	6	5.5	5.9	5.8
	silicate	6	7	6.2	6.4
	humic	6	6.3	7	6.43333
	radiation	6.7	7.9	7.2	7.26667
	chilling	3.9	3.5	3.2	3.53333
	chilling+silicate	6	5.9	5.7	5.86667
	chilling+humic	4.5	5	4.8	4.76667
	chilling+radiation	7	7.2	6.3	6.83333
	F.wt of root				Mean
	control	0.03	0.024	0.026	0.0266667
	silicate	0.037	0.031	0.046	0.038
	humic	0.035	0.034	0.039	0.036
	radiation	0.0513	0.0455	0.036	0.0442667
	chilling	0.015	0.012	0.011	0.0126667
	chilling+silicate	0.024	0.029	0.022	0.025
	chilling+humic	0.028	0.024	0.029	0.027
	chilling+radiation	0.066	0.077	0.069	0.0706667
	D.wt of root				Mean
	control	0.005	0.0036	0.0038	0.00413333
	silicate	0.0104	0.009	0.0077	0.00903333
	humic	0.012	0.0084	0.009	0.0098
	radiation	0.0056	0.007	0.009	0.0072
	chilling	0.0024	0.0023	0.0026	0.0024
	chilling+silicate	0.0056	0.008	0.0065	0.0067
	chilling+humic	0.0055	0.0075	0.0042	0.006
	chilling+radiation	0.006	0.0095	0.0067	0.0074

## Sheet: Raw data set at Flowering stage
	Raw data set at the flowering stage
									Treatment( Flowering stage)	Sh. lenght (cm)	No.of leaves/ plants	No. of branches/plant	Leaves area/plant(cm)2	F. wt of shoot (g)	D. wt of shoot (g)	Root length(Cm)	F. wt of root (g)	D. wt of root (g)	No. of inflorosence
	shoot length				Mean				control	32.00d	69.67d	7.33d	39.31e	2.62d	0.480ed	9.17de	0.136e	0.082f	7cd
	control	33	34	29	32				chilling	27.90e	40.33e	5e	14.28f	2.14d	0.314 e	9.73 cde	0.137e	0.0495g	5d
	silicate	35	39	36	36.6667				silicate	36.67 c	103.33a	9bcd	94.29b	4.83b	0.926b	12.07ab	0.319c	0.114d	11ab
	humic	44	45	49	46				humic	46.00a	101a	12a	108.84a	7.2a	1.686a	13.37a	0.93 a	0.245a	12a
	radiation	40	41	39.5	40.1667				radiation	40.17 b	89.67b	9.67bc	90.31b	3.87bc	0.8129bc	11.23 bc	0.474b	0.197b	8.67c
	chilling	27	28.7	28	27.9				chilling+silicate	34.00cd	80.33c	8cd	57.39d	2.41d	0.473 de	10.2cd	0.194de	0.0823f	6.33d
	chilling+silicate	33	35	34	34				chilling+humic	36.00c	93.67b	10b	71.82c	4.1b	0.979b	10.6bcd	0.433 b	0.138c	9bc
	chilling+humic	35	39	34	36				chilling+radiation	28.33e	80c	8cd	59.34d	3.07cd	0.608cd	9.57d	0.285cd	0.108e	8cd
	chilling+radiation	30	28	27	28.3333				LSD at 0.05	3.174	6.77	1.756	5.609	0.973	0.2072	1.629	0.1108	0.00175	2.071
	No. of leaves				Mean
	control	70	67	72	69.6667
	silicate	108	102	100	103.333
	humic	102	100	101	101
	radiation	90	92	87	89.6667
	chilling	40	43	38	40.3333
	chilling+silicate	81	72	88	80.3333
	chilling+humic	96	90	95	93.6667
	chilling+radiation	80	82	78	80
	No. of branches				Mean
	control	7	8	7	7.33333
	silicate	8	9	10	9
	humic	11	13	12	12
	radiation	8	10	11	9.66667
	chilling	4	5	6	5
	chilling+silicate	9	7	8	8
	chilling+humic	9	10	11	10
	chilling+radiation	9	8	7	8
	leaves area				Mean
	control	39.25	38.5962	40.0913	39.3125
	silicate	94.0271	95.8049	92.9777	94.2699
	humic	115.126	106.353	105.027	108.835
	radiation	89.1504	88.4466	93.3357	90.3109
	chilling	14.5189	12.9468	15.377	14.2809
	chilling+silicate	55.4952	57.2359	59.4436	57.3916
	chilling+humic	74.578	69.388	71.5039	71.8233
	chilling+radiation	56.5323	55.6063	65.8853	59.3413
	F.wt of shoot				Mean
	control	2.41	2.73	2.71	2.61667
	silicate	4.7	5	4.8	4.83333
	humic	6.5	6.6	8.5	7.2
	radiation	4.5	3.6	3.5	3.86667
	chilling	2.6	2.06	1.77	2.14333
	chilling+silicate	2.5	2.3	2.42	2.40667
	chilling+humic	4.6	3.8	3.9	4.1
	chilling+radiation	3.81	2.67	2.72	3.06667
	D.wt of shoot				Mean
	control	0.43	0.507	0.502	0.479667
	silicate	0.996	0.862	0.921	0.926333
	humic	1.9692	1.664	1.425	1.68607
	radiation	0.804	0.8569	0.7778	0.8129
	chilling	0.311	0.307	0.325	0.314333
	chilling+silicate	0.3665	0.4754	0.5776	0.473167
	chilling+humic	1.053	0.9197	0.9641	0.978933
	chilling+radiation	0.5584	0.6629	0.6023	0.607867
	Root length				Mean
	control	10	9	8.5	9.16667
	silicate	10.7	14	11.5	12.0667
	humic	14.2	13	12.9	13.3667
	radiation	12	12.2	9.5	11.2333
	chilling	9.7	9.4	10.1	9.73333
	chilling+silicate	10	10.5	10.1	10.2
	chilling+humic	11	10	10.8	10.6
	chilling+radiation	8.57	9.57	10.57	9.57
	F.wt of root				Mean
	control	0.1199	0.144	0.143	0.135633
	silicate	0.398	0.319	0.242	0.319667
	humic	1.1	0.9	0.8	0.933333
	radiation	0.462	0.547	0.414	0.474333
	chilling	0.124	0.132	0.156	0.137333
	chilling+silicate	0.205	0.192	0.186	0.194333
	chilling+humic	0.432	0.398	0.47	0.433333
	chilling+radiation	0.29	0.268	0.296	0.284667
	D.wt of root				Mean
	control	0.0709	0.088	0.0865	0.0818
	silicate	0.114	0.095	0.132	0.113667
	humic	0.242	0.2358	0.2597	0.245833
	radiation	0.193	0.175	0.222	0.196667
	chilling	0.0468	0.0537	0.048	0.0495
	chilling+silicate	0.0897	0.0806	0.0766	0.0823
	chilling+humic	0.168	0.1134	0.1317	0.1377
	chilling+radiation	0.1026	0.113	0.1087	0.1081
	inflorocence				Mean
	control	6	7	8	7
	silicate	10	12	11	11
	humic	13	11	12	12
	radiation	10	9	7	8.66667
	chilling	5	4	6	5
	chilling+silicate	8	6	5	6.33333
	chilling+humic	9	10	8	9
	chilling+radiation	8	9	7	8

## Sheet: Raw dat set for Yield Comp.
	Raw data set for Yield components
	No. of frui				Mean					No. of fruit	No. of seeds	Wt seeds/pl(g)	Wt1000 seeds(g)
	control	109	119	129	119				control	119.0g	238g	0.56g	2.36f
	chilling	75.65	77.65	79.65	77.65				chilling	77.65h	155.3h	0.32h	2.12g
	silicate	546.5	523.5	500.5	523.5				silicate	523.50b	1047b	4.08b	3.9b
	humic	580	590	600	590				humic	590.00a	1180a	5.73a	4.86a
	radiation	471.65	473.65	475.65	473.65				radiation	473.65c	947.3c	2.48e	2.62e
	Chilling+silicate	432.65	409.65	386.65	409.65				chilling+silicate	409.65e	819.3e	2.91d	3.56c
	Chilling+humic	469	446	423	446				chilling+humic	446.00d	892d	3.65c	4.09b
	Chilling+radiation	293	303	313	303				chilling+radiation	303.00f	606f	1.81f	2.99d
									LSD 0.05	27.62	27.62	0.2072	0.2072
	No. ofseed				Mean
	control	228	238	248	238
	chilling	153.3	155.3	157.3	155.3
	silicate	1070	1047	1024	1047
	humic	1170	1180	1190	1180
	radiation	945.3	947.3	949.3	947.3
	Chilling+silicate	842.3	819.3	796.3	819.3
	Chilling+humic	915	892	869	892
	Chilling+radiation	596	606	616	606
	wt of seed				Mean
	control	0.7	0.42	0.56	0.56
	chilling	0.35	0.31	0.33	0.33
	silicate	4.43	3.73	4.08	4.08
	humic	5.865	5.595	5.73	5.73
	radiation	2.75	2.21	2.48	2.48
	Chilling+silicate	3.04	2.78	2.91	2.91
	Chilling+humic	3.977	3.323	3.65	3.65
	Chilling+radiation	2.1	1.52	1.81	1.81
	wt of 1000seed				Mean
	control	2.5	2.22	2.36	2.36
	chilling	2.14	2.1	2.12	2.12
	silicate	4.25	3.55	3.9	3.9
	humic	4.995	4.725	4.86	4.86
	radiation	2.89	2.35	2.62	2.62
	Chilling+silicate	3.68633	3.42633	3.55633	3.55633
	Chilling+humic	4.41633	3.76233	4.08933	4.08933
	Chilling+radiation	3.2751	2.6951	2.9851	2.9851

## Sheet: Raw data for Endogenous Phytoho
	Raw data set for Endogenous Phytohormones
	Treatment	IAA(µg/100 F.wt)			Mean				Treatment	IAA(µg/100 F.wt)	GB3(µg/100 F.wt)	ABA(µg/100 F.wt)	IAA+GB3/ABA
	control	7.07	7	7.16	7.08				control	7.08e	390.00e	1.75h	226.51
	chilling	4.15	4.001	4.401	4.201				chilling	4.20f	226.10h	7.29b	31.61
	silicate	13.2	11.999	14.399	13.199				silicate	13.20b	405.51c	3.90e	107.5
	humic	15.53	14.3429	16.7429	15.5429				humic	15.54a	443.43a	4.07d	112.66
	radiation	10.86	9.658	12.058	10.858				radiation	10.86d	390.86d	7.74a	51.9
	chilling+silicate	8.6	7.3892	9.7892	8.5892				chilling+silicate	8.59d	326.93f	3.10f	108.27
	chilling+humic	6.25	5.042	7.442	6.242				chilling+humic	6.24e	255.23g	2.44g	107.2
	chilling+radiation	6.85	5.658	8.058	6.858				chilling+radiation	6.86e	423.45b	4.38c	98.24
									LSD at 0.05	0.8615	0.00175	0.0017
	Treatment	GB3(µg/100 F.wt)			Mean
	control	390.03	360	420	390
	chilling	226.137	196.14	256.14	226.14
	silicate	405.52	375.51	435.51	405.51
	humic	443.428	413.43	473.43	443.43
	radiation	390.86	360.86	420.86	390.86
	chilling+silicate	326.92	296.93	356.93	326.93
	chilling+humic	255.24	225.23	285.23	255.23
	chilling+radiation	423.44	393.45	453.45	423.45
	Treatment	ABA(µg/100 F.wt)			Mean
	control	1.752	1.003	2.503	1.753
	chilling	7.289	6.536	8.036	7.286
	silicate	3.895	3.145	4.645	3.895
	humic	4.069	3.324	4.824	4.074
	radiation	7.73	6.99	8.49	7.74
	chilling+silicate	3.088	2.3488	3.8488	3.0988
	chilling+humic	2.39	1.689	3.189	2.439
	chilling+radiation	4.358	3.63	5.13	4.38

## Sheet: Raw data for photosyn+ carboh.
	Raw data set for Photosynthetic pigments
treatment		chl(a)			Mean			Pigment/Carbohydrate	Photosynthetic pigments
control		13.1307	13.0892	13.1099	13.1099			Treatment	Chl a	Chl b	Chl a/b	Total Chl
chilling		10.0008	9.44305	9.72194	9.72194			Control	13.12±0.01e	7.43±0.13b	1.77±0.03	20.55±0.15bc
silicate		15.735	14.5017	15.1184	15.1184			Chilling (6°C±0.5)	9.72±0.16g	5.1±0.2d	1.91±0.11	14.82±0.05d
humic acid		17.4114	17.7835	17.5975	17.5975			Pot. silicate (80 mM)	15.12±0.35b	7.9±0.005b	1.91±0.04	23.02±0.36b
radiation		14.4954	15.2334	14.8644	14.8644			Humic acid (50 mg l-1)	17.50±0.18a	9.53±0.02a	1.84±0.01	27.03±0.12a
chilling+silicate		13.5457	14.7998	14.1727	14.1727			γ- rays (50 Gy)	14.86±0.21bc	7.91±0.12b	1.88±0.05	22.77±0.18b
chilling+humic		14.3667	13.9225	14.1446	14.1446			Chilling + Pot. silicate	14.14±0.36 d	6.61±0.24c	2.14±0.02	20.75±0.6bc
chilling+radiation		12.1533	12.443	12.2981	12.2981			Chilling + Humic acid	14.17±0.12cd	6.61±0.05c	2.14±0.002	20.78±0.17bc
								Chilling + γ- rays	12.30±0.08f	5.85±0.02d	2.10±0.12	18.15±0.09c
treatment		chl(b)			Mean			LSD at 0.05	0.72	0.59	0.067	1.55
control		7.66337	7.18736	7.42537	7.43
chilling		4.74315	5.4662	5.10468	5.1
silicate		7.91423	7.89461	7.90442	7.9
humic acid		9.5666	9.61873	9.59267	9.53
radiation		8.11	7.91	7.71	7.91
chilling+silicate		6.17708	7.04141	6.60924	6.61
chilling+humic		6.69315	6.51745	6.6053	6.61
chilling+radiation		5.81	5.85	5.89	5.85
		Raw data set for Carbohydrate contents
	soluble sugar(g/100gD.wt)				Mean				soluble sugar(g/100gD.wt)	poly sacharides	Total carbohydrate
	control	2.22353	2.19	2.36094	2.25816			control	2.26f	14.06c	16.32e
	chilling	2.97812	2.91365	2.81435	2.90204			chilling	2.90 de	10.42e	13.32g
	silicate	3.48	3.84988	3.65882	3.59404			silicate	4.06a	19.17a	23.23b
	humic	4.02118	4.17812	3.98	4.05976			humic	3.59 ab	21.57a	25.16a
	radiation	2.94306	2.38682	2.35	2.49075			radiation	2.49 ef	16.32b	18.81c
	chilling+silicate	2.62376	2.62753	2.38376	2.54502			chilling+silicate	3.35bc	15.46bc	18.81c
	chilling+humic	3.19153	3.95941	2.89694	3.34929			chilling+humic	2.55ef	14.32bc	16.87d
	chilling+radiation	3.09318	2.97882	2.86706	3.07969			chilling+radiation	3.08cd	11.87d	14.95f
								L.S.D.at 0.05	0.418	1.966	0.00553
	polysacharides( g/100Dwt)				Mean
	control	14.9812	12.65	15.5365	14.3892
	chiling	8.90118	9.33412	10.15	9.46176
	silicate	18.58	1.8.07	19.76	19.17
	humic	22.8	22.8	19.11	21.57
	radiation	14.8	16.69	17.48	16.3233
	chilling+silicate	14.5	15.39	13.08	14.3233
	chilling+humic	15.87	15.61	14.9	15.46
	chilling+radiation	12.63	11.14	11.84	11.87
	total carbohydtate				Mean
	control	17.6429	16.3229	15.0029	16.3229
	chiling	14.6375	13.3175	11.9975	13.3175
	silicate	24.5498	23.2298	21.9098	23.2298
	humic	26.484	25.164	23.844	25.164
	radiation	20.1341	18.8141	17.4941	18.8141
	chilling+silicate	18.1884	16.8684	15.5484	16.8684
	chilling+humic	20.1293	18.8093	17.4893	18.8093
	chilling+radiation	16.2697	14.9497	13.6297	14.9497

## Sheet: Raw data for Anti Oxi Comp.
	Raw data set for Antioxidants Compounds
		Ascorbic acid			Mean					Antioxidant compounds	Ascorbic acid	Carotenoids	Flavonoids	Phenolic	Proline
	control	0.42	0.51	0.49	0.473333						(g/100g)	(µg/g)	(g/100 g)	(g/100 g)	(µg/100 g)
	chilling	0.24	0.27	0.25	0.253333					Treatment	D. wt.	D. wt.	D. wt.	D. wt.	D. wt.
	silicate	0.53	0.56	0.54	0.543333					Control	0.47±0.03d	4.63±0.24b	0.476±0.04h	0.968±0.3c	166.3±2.8c
	humic	0.75	0.71	0.73	0.73					Chilling (6°C±0.5)	0.25±0.01h	2.54±0.16c	0.571±0.043d	1.14±0.3c	320.6±2.8b
	radiation	0.4	0.45	0.46	0.436667					Pot. silicate (80 mM)	0.54±0.01c	6.04±0.26a	0.563±0.04e	1.13±0.3d	242.4±2.8d
	chilling+silicate	0.48	0.46	0.49	0.476667					Humic acid (50 mg l-1)	0.73±0.11a	6.07±0.11a	0.686±0.04a	1.37±0.3a	191.1±2.8f
	chilling+humic	0.6	0.62	0.63	0.616667					γ - rays (50 Gy)	0.44±0.18f	5.80±0.15a	0.498±0.043f	0.995±0.3e	228.6±2.8e
	chilling+radiation	0.36	0.39	0.37	0.373333					Chilling+ Pot. silicate	0.48±0.01d	5.65±0.11a	0.59±0.043c	1.179±0.3b	326.4±2.8a
										Chilling+ Humic acid	0.62±0.01b	5.89±0.05a	0.659±0.04b	0.988±0.3f	277.6±2.8c
		Carotenoids			Mean					Chilling+ γ – rays	0.37±0.01g	4.58±0.12ab	0.473±0.04h	0.950±0.3g	173.0±2.8g
	control	4.79285	4.64039	4.4458	4.62635					LSD at 0.05	0.0017	0.277	0.00175	0.00175	0.0017
	chilling	2.69369	2.20813	2.711	2.53761
	silicate	6.56661	5.81873	5.721	6.03545
	humic acid	5.91423	6.29461	6.0123	6.07371
	radiation	5.5589	6.09864	5.7561	5.80455
	chilling+silicate	5.815	5.70669	5.4358	5.6525
	chilling+humic	5.97374	5.81335	5.895	5.89403
	chilling+radiation	4.64718	4.74757	4.3541	4.58295
		Flavonoids( g/100Dwt)			Mean
	control	0.551633	0.475633	0.399633	0.475633
	chilling	0.646633	0.570633	0.494633	0.570633
	silicate	0.638894	0.562894	0.486894	0.562894
	humic	0.762022	0.686022	0.610022	0.686022
	radiation	0.573557	0.497557	0.421557	0.497557
	chilling+silicate	0.665587	0.589587	0.513587	0.589587
	chilling+humic	0.735338	0.659338	0.583338	0.659338
	chilling+radiation	0.548841	0.472841	0.396841	0.472841
		Phenolic compounds ( g/100Dwt)			Mean
	control	1.03593	0.967932	0.899932	0.967932
	chilling	1.194	1.142	1.09	1.142
	silicate	1.17779	1.12579	1.07379	1.12579
	humic	1.42404	1.37204	1.32004	1.37204
	radiation	1.048	0.996	0.944	0.996
	chilling+silicate	1.232	1.18	1.128	1.18
	chilling+humic	1.04015	0.988145	0.936145	0.988145
	chilling+radiation	1.02288	0.954884	0.886884	0.954884
		proline(µg/ gDwt)			Mean
	control	172.3	166.3	160.3	166.3
	chilling	325.75	320.75	315.75	320.75
	silicate	247.4	242.4	237.4	242.4
	humic	196.1	191.1	186.1	191.1
	radiation	233.6	228.6	223.6	228.6
	chilling+silicate	331.4	326.4	321.4	326.4
	chilling+humic	282.75	277.75	272.75	277.75
	chilling+radiation	170.33	175.33	170.33	172.29

## Sheet: Raw data for Antioxi. Enz.-MDA1
		Raw data set for MDA
			MDA(nmol/g .Fwt)			Means			Antioxidant Enz.- MDA	Antioxidants enzyme			Lipid peroxidation
		control	0.470018	0.468779	0.505	0.481266				(unit/mg protein)			(nmol/g F. wt.)
		chilling	0.9398	0.8795	0.8445	0.887933			Treatment	PPO	POD	CAT	MDA
		silicate	0.578361	0.557	0.612	0.582454			Control	5589.2±115cd	1.49±0.12e	0.604±0.06c	0.481±0.01e
		humic	0.625987	0.617142	0.683	0.642043			Chilling (6°C±0.5)	8966.5±577a	5.23±0.12a	1.24±0.1a	0.888±0.03a
		radiation	0.525	0.55834	0.592	0.558447			Pot. Silicate (80 mM)	6821.5±58.9b	3.08±0.12bcd	0.952±0.19b	0.582±0.02cd
		chilling+silicate	0.696637	0.752886	0.658	0.702508			Humic acid (50 mg l-1)	4608.5±86ef	3.88±0.42b	0.418±0.1cd	0.642±0.02bc
		chilling+humic	0.658025	0.742	0.706	0.702008			γ-rays (50 Gy)	4059.4±209f	2.95±0.12cd	0.212±0.002d	0.558±0.019de
		chilling+radiation	0.623012	0.531032	0.563	0.572348			Chilling+ Pot. silicate	6226.6±101bc	3.48±0.69bc	0.692±0.1bc	0.703±0.027b
									Chilling+ Humic acid	4996.4±288de	3.21±0.12bcd	0.596±0.02c	0.702±0.024 b
									Chilling+ γ-rays	8234.01±126a	2.44±0.43d	0.212±0.002d	0.572±0.026cd
		Raw data set for Antioxidants Enzymes							LSD at 0.05	758	0.8964	0.2769	0.078
			PPO(unit/mg protein)			Mean
		control	5589.2	5789.3	5389.1	5589.2
		chilling	9966.5	7966.5	8966.5	8966.5
		silicate	6821.51	6923.61	6719.41	6821.51
		humic acid	4757.5	4608.5	4459.5	4608.5
		radiation	3696.4	4059.4	4422.4	4059.4
		chilling+silicate	6226.6	6401.7	6051.5	6226.6
		chilling+humic	5496.4	4496.4	4996.4	4996.4
		chilling+radiation	8453.01	8234.01	8015.01	8234.01
			POD(unit/mg protein)			Mean
		control	1.28	1.7	1.49	1.49
		chilling	5.23	5.02	5.44	5.23
		silicate	2.87	3.29	3.08	3.08
		humic acid	3.14	3.88	4.62	3.88
		radiation	2.74	3.16	2.95	2.95
		chilling+silicate	3.48	2.27	4.69	3.48
		chilling+humic	3.21	3	3.42	3.21
		chilling+radiation	1.7	2.44	3.18	2.44
			CAT(unit/mg protein)			Mean
		control	0.604	0.706	0.502	0.604
		chilling	1.41	1.24	1.07	1.24
		silicate	0.612	1.292	0.952	0.952
		humic acid	0.588	0.418	0.248	0.418
		radiation	0.212	0.209	0.215	0.212
		chilling+silicate	0.862	0.692	0.522	0.692
		chilling+humic	0.596	0.646	0.546	0.596
		chilling+radiation	0.212	0.209	0.215	0.212

## Sheet: Standard Curves
Examples of used standard curves throughout this study
Galic acid
Stand (ug)	R1	R2	R3	mean	Stand (ug)	selected
0	0	0	0	0	0	0
12.5	0.313	0.315	0.276	0.301333	12.5	0.276
25	0.519	0.551	0.515	0.528333	25	0.551
50	1.476	1.449	1.69	1.53833	50	1.449
75	1.525	1.388	1.353	1.422	75	1.525
Glucose
Stand (ug)	R1	R2	mean	Stand (ug)	selected
0	0	0	0	0	0
20	0.06	0.027	0.0435	20	0.06
40	0.194	0.299	0.2465	40	0.194
60	0.339	0.226	0.2825	60	0.25425
80	0.26	0.333	0.2965	80	0.333
100	0.573	0.585	0.579	100	0.445
Bovine serum albumin (BSA) analyzed by ImageJ software (IJ 1.46r) for image processing
BSA (ng)	Area
125	1758.3
250	2467.5
500	5787.8
750	8435.8
1000	9466.5
1500	14199
2000	17985.4
2500	26978.1
3000	28399.5
4500	34172.3
6000	56799
7500	70998.5

## Sheet: Water analysis
Physiochemical analysis of irrigation water
		Quality parameter	Element	Concentration
		Physical	Temp. (oC)	22
			Ec (μS/cm)	241
			Turbidity (NTU)	4.8
			pH (pH scale)	7.6
		Chemical	TDS (mg/L)	160
			NH4, NO3 (mg/L)	Not detected
			Total alkalinity (mg/L)	130
			Na+ (mg/L)	36
			K+ (mg/L)	2.34
			Ca+2 (mg/L)	32
			Mg+2 (mg/L)	12
			Cl- (mg/L)	31
			SO4-2 (mg/L)	60
		Biological	DO (mg/L)	4.5
			Type of microorganism
			Total Viable counts at 37 oC/ml (CFU)	Not detected
			Coliforms in 250 ml	Not detected
			E. coli in 250 ml	Not detected
			Streptococcus faecalis in 250 ml	Not detected
			Shigella in 250 ml	Not detected
			Salmonella in 250 ml	Not detected
			Amoeba in 250 ml	Not detected

## Sheet: Quantification of Fig 1
Normalization and Quantification of Fig 1 by ImagJ
BSA					Run 1	180 kDa Band					Run 1	RuBisCOLS
Lane	Area	BSA (ng)				Lane	Area	Amount of protein (ng)			Lane	Status	Area	Amount of protein (ng)		Normalized RuBisCOLS		Combined		Amount of protein (ng)
1	5622.81	1500				1	3550.72	149.055			1	Ct.	10420.9	1779.01		1629.96		Lane	Status	Run1	Run 2	Mean	pvalue	SE
2	16084.3	3000				2	3490.23	144.985			2	Chilling	9879.87	1685.41		1540.42		1	Ct.	1629.96	2909.84	2269.9		522.512
3	21579.8	4500				3	3520.65	147.032			3	Chilling+Si	10759.3	1837.55		1690.52		2	Chilling	1540.42	2217.81	1879.11	0.643441	276.542
4	24031.8	6000				4	3513.84	146.573			4	Chilling+HA	21273.2	3656.46		3509.89		3	Chilling+Si	1690.52	2107.42	1898.97	0.964726	170.198
						5	3485.89	144.693			5	Chilling+γ	11734.5	2006.25		1861.56		4	Chilling+HA	3509.89	3681.98	3595.93	0.0390222	70.255
																		5	Chilling+γ	1861.56	3005.61	2433.59	0.491992	467.058
					Run 2	180 kDa Band					Run 2	RuBisCOLS
Lane	Area	BSA (ng)				Lane	Area	Amount of protein (ng)			Lane	Status	Area	Amount of protein (ng)
1	9491.09	1500				1	5491.1	279.643			1	Ct.	18574	3189.49		2909.84
2	25395.9	3000				2	5280.23	265.452			2	Chilling	14491.7	2483.26		2217.81
3	34527.8	4500				3	5360.65	270.864			3	Chilling+Si	13884.9	2378.28		2107.42
4	38143	6000				4	5583.84	285.884			4	Chilling+HA	23073.2	3967.86		3681.98
						5	5195.89	259.776			5	Chilling+γ	19012.7	3265.39		3005.61
Lane	Area	BSA (ng)
1	6260.25	1500
2	20339.8	3000
3	26717.2	4500
4	33503.2	6000
Lane	R1	R2	R3	Mean	BSA (ng)
1	5622.81	9491.09	6260.25	7124.72	1500
2	16084.3	25395.9	20339.8	20606.7	3000
3	21579.8	34527.8	26717.2	27608.2	4500
4	24031.8	38143	33503.2	31892.7	6000

[truncated: 1 more sheets: Quantification of Fig 3]
